# Supplementary material for: Oral Infection by Mucosal and Cutaneous Human Papillomaviruses in the Men Who Have Sex with Men from the OHMAR Study
Source: Viruses. 2020 Aug 17;12(8):899. doi: 10.3390/v12080899 (PMC7472018; doi:10.3390/v12080899)
Supplement: Supplementary file 1 [file viruses-12-00899-s001.zip]

Archive with 2 entries (2 files):
- Table S1.alpha_beta_gamma_final.docx
- Table S2.alpha_beta_gamma_final.docx
